# Supplementary material for: Elevated aggression is associated with uncertainty in a network of dog dominance interactions
Source: Proc Biol Sci. 2019 Jul 3;286(1906):20190536. doi: 10.1098/rspb.2019.0536 (PMC6650704; doi:10.1098/rspb.2019.0536)
Supplement: Supplementary Data [file rspb20190536supp2.xlsx]

## Sheet: attributedat
	Rank	Sex	AgeClass	Age
MER	1	M	AD	10
GAS	2	M	AD	4
PIP	3	M	AD	4
LEO	4	M	AD	8
GOL	5	M	AD	6
LAN	6	M	AD	4
MAY	7	F	AD	6
NAN	8	F	AD	4
ISO	9	F	AD	6
DIA	10	F	AD	4
SIM	11	M	SUB	1.5
PON	12	M	SUB	2
SEM	13	M	SUB	1.5
KIM	14	M	SUB	1.5
MOR	15	F	SUB	1.5
STE	16	F	AD	6
HAN	17	M	JUV	1
CUC	18	F	JUV	0.83
MAM	19	M	JUV	0.83
DOT	20	M	JUV	0.83
GON	21	M	JUV	0.83
GRE	22	F	JUV	1
BRO	23	M	JUV	0.83
EOL	24	M	JUV	0.83
EMY	25	F	JUV	0.67
MAG	26	F	JUV	0.67
PIS	27	F	JUV	0.83

## Sheet: DogDataagmat
	MER	GAS	PIP	LEO	GOL	LAN	MAY	NAN	ISO	DIA	SIM	PON	SEM	KIM	MOR	STE	HAN	CUC	MAM	DOT	GON	GRE	BRO	EOL	EMY	MAG	PIS
MER	0	68	20	3	20	4	0	0	0	0	48	8	17	0	2	0	3	0	0	9	7	0	8	7	0	0	0
GAS	12	0	30	0	13	2	1	0	0	0	30	9	19	1	1	0	3	1	3	3	0	0	0	0	0	0	0
PIP	0	2	0	3	6	3	1	0	1	0	16	16	32	10	2	1	4	2	0	0	3	0	1	2	0	1	2
LEO	0	0	0	0	5	0	0	0	0	0	10	1	0	0	0	0	4	0	1	0	0	0	0	0	0	0	0
GOL	0	0	0	0	0	3	0	0	0	0	11	5	21	1	0	0	0	1	2	2	2	0	3	4	1	0	1
LAN	0	1	0	0	0	0	1	0	2	0	12	6	12	6	5	2	1	1	5	2	8	0	3	4	2	0	0
MAY	0	1	1	0	0	0	0	2	0	0	4	5	2	9	6	5	5	2	0	2	2	2	3	0	1	0	0
NAN	0	0	0	0	0	0	2	0	1	0	2	0	1	2	1	0	2	0	1	0	0	5	1	0	0	0	1
ISO	1	0	1	0	2	0	0	1	0	0	0	2	6	1	6	4	0	0	3	2	1	0	1	3	2	0	2
DIA	0	0	0	0	0	0	0	0	0	0	0	1	0	0	0	0	0	0	0	0	0	0	0	0	0	0	0
SIM	4	0	0	0	3	1	0	0	0	0	0	13	89	0	0	0	6	0	1	3	3	0	3	3	0	0	0
PON	0	0	0	0	0	4	0	0	0	0	8	0	9	3	0	0	4	0	1	0	3	0	0	1	0	0	0
SEM	1	0	0	0	5	5	0	0	0	0	10	1	0	9	1	0	0	0	4	7	4	0	0	3	0	1	0
KIM	0	0	0	0	1	1	0	0	0	1	1	3	9	0	1	3	0	2	3	2	3	0	2	3	0	0	2
MOR	0	0	0	0	1	3	6	0	2	0	0	2	1	1	0	0	2	7	3	1	3	0	3	1	2	1	3
STE	0	0	0	0	0	0	0	0	0	0	0	0	0	0	0	0	0	0	0	0	0	0	0	1	0	0	0
HAN	0	0	0	0	0	0	0	0	0	0	0	0	0	0	0	0	0	0	0	0	0	0	0	3	0	0	0
CUC	0	0	0	0	0	0	0	0	0	0	0	0	0	0	0	0	0	0	5	7	2	0	5	2	1	1	1
MAM	0	0	0	0	0	0	0	0	0	0	0	0	0	0	0	0	0	0	0	3	1	1	3	4	1	0	4
DOT	6	3	0	0	0	0	0	0	0	0	0	0	8	0	0	0	0	0	0	0	3	0	7	3	0	0	1
GON	3	0	0	0	0	0	0	0	0	0	0	0	0	0	0	0	1	0	2	0	0	0	4	5	1	0	1
GRE	0	0	0	0	0	0	0	0	0	0	0	0	0	0	0	0	0	0	0	0	0	0	0	0	0	0	1
BRO	0	0	0	0	0	0	0	0	0	0	0	0	0	0	0	0	0	0	0	0	0	0	0	4	1	0	2
EOL	3	0	0	0	0	0	0	0	0	0	0	0	0	0	0	0	1	0	1	0	0	0	0	0	5	7	3
EMY	0	0	0	0	0	0	0	0	0	0	0	0	0	0	0	0	0	0	1	0	0	0	1	1	0	2	0
MAG	0	0	0	0	0	0	0	0	0	0	0	0	0	0	0	0	0	0	0	0	0	0	0	3	1	0	0
PIS	0	0	0	0	0	0	0	0	0	0	0	0	0	0	0	0	0	0	0	0	0	0	0	0	0	0	0

## Sheet: DogDatadommat
	MER	GAS	PIP	LEO	GOL	LAN	MAY	NAN	ISO	DIA	SIM	PON	SEM	KIM	MOR	STE	HAN	CUC	MAM	DOT	GON	GRE	BRO	EOL	EMY	MAG	PIS
MER	0	63	16	9	7	6	5	6	1	5	5	1	22	6	10	8	3	3	4	9	6	5	2	2	0	0	2
GAS	9	0	32	1	3	10	2	2	3	4	15	13	0	13	6	2	3	1	1	3	1	0	0	2	0	1	0
PIP	0	0	0	0	5	6	4	3	1	2	8	6	6	4	9	3	3	6	2	2	3	0	0	2	0	0	0
LEO	0	0	0	0	2	0	0	0	0	0	1	1	3	0	3	0	3	0	1	0	3	0	0	1	0	0	1
GOL	0	0	1	0	0	2	1	0	3	7	6	6	11	9	1	2	2	3	7	5	2	1	4	4	6	5	3
LAN	0	1	0	0	0	0	1	0	2	3	6	3	11	9	2	3	0	11	5	10	10	1	2	8	6	6	3
MAY	0	0	0	0	3	0	0	5	2	0	5	2	6	10	6	4	1	10	7	5	5	1	4	6	1	2	5
NAN	0	0	1	0	0	0	2	0	2	1	4	0	1	2	4	1	1	0	0	0	0	19	0	0	0	0	1
ISO	0	0	1	0	0	0	1	1	0	0	1	2	13	2	7	1	0	4	4	6	2	0	2	7	5	7	2
DIA	0	0	0	0	0	0	0	0	0	0	2	0	0	0	0	0	0	0	3	0	0	0	0	0	0	0	0
SIM	0	0	0	0	0	0	0	0	0	2	0	1	4	6	0	0	3	5	2	3	5	5	2	2	2	1	2
PON	0	0	0	0	0	1	0	1	0	1	8	0	0	1	2	1	2	0	3	1	1	2	1	0	0	1	1
SEM	0	0	0	0	3	4	1	0	1	4	5	2	0	29	7	0	0	8	3	8	3	2	3	2	8	17	4
KIM	0	0	0	0	3	0	0	0	0	3	0	2	2	0	3	3	0	6	0	0	1	0	0	1	0	1	0
MOR	0	0	0	0	0	0	0	0	0	0	0	0	0	3	0	0	0	2	1	1	5	0	1	2	1	1	1
STE	0	0	0	0	0	0	0	0	0	1	1	0	0	0	0	0	1	1	0	0	0	0	0	0	1	1	0
HAN	0	0	0	0	0	0	0	0	0	0	1	0	0	0	0	0	0	4	0	0	1	2	0	0	1	0	1
CUC	0	0	0	0	0	0	0	0	0	0	0	0	0	0	0	0	0	0	6	3	4	0	0	2	0	1	1
MAM	0	0	0	0	0	0	0	0	0	0	0	0	0	0	0	0	0	0	0	0	0	0	0	0	0	0	0
DOT	0	0	0	0	0	0	0	0	0	0	0	0	0	0	0	0	1	0	0	0	2	0	1	1	1	4	0
GON	0	0	0	0	0	0	0	0	0	0	0	0	0	0	0	0	1	0	1	0	0	0	2	1	1	1	1
GRE	0	0	0	0	0	0	0	0	0	0	0	0	0	0	0	0	0	0	0	0	0	0	0	0	0	0	0
BRO	0	0	0	0	0	0	0	0	0	0	0	0	0	0	0	0	0	0	0	0	0	0	0	0	3	0	0
EOL	0	0	0	0	0	0	0	0	0	0	0	0	0	0	0	0	0	0	3	0	0	0	0	0	5	9	4
EMY	0	0	0	0	0	0	0	0	0	0	0	0	0	0	0	0	0	0	0	0	0	0	0	0	0	1	0
MAG	0	0	0	0	0	0	0	0	0	0	0	0	0	0	0	0	0	0	0	0	0	0	0	1	0	0	0
PIS	0	0	0	0	0	0	0	0	0	0	0	0	0	0	0	0	0	0	0	0	0	0	0	0	0	0	0

## Sheet: DogDatasubmat
	MER	GAS	PIP	LEO	GOL	LAN	MAY	NAN	ISO	DIA	SIM	PON	SEM	KIM	MOR	STE	HAN	CUC	MAM	DOT	GON	GRE	BRO	EOL	EMY	MAG	PIS
MER	0	0	0	0	0	0	0	0	0	0	0	0	0	0	0	0	0	0	0	0	0	0	0	0	0	0	0
GAS	95	0	0	0	0	0	0	0	0	0	0	0	0	0	0	0	0	0	0	0	0	0	0	0	0	0	0
PIP	37	49	0	0	0	0	0	0	0	0	0	0	0	0	0	0	0	0	0	0	0	0	0	0	0	0	0
LEO	13	0	3	0	0	0	0	0	0	0	0	0	0	0	0	0	0	0	0	0	0	0	0	0	0	0	0
GOL	24	13	10	6	0	0	1	0	2	0	3	0	1	0	0	0	0	0	0	0	0	0	0	0	0	0	0
LAN	7	10	14	0	5	0	0	0	0	0	0	0	0	0	0	0	0	0	0	0	0	0	0	0	0	0	0
MAY	5	2	5	1	1	3	0	1	0	0	0	0	1	0	0	0	0	0	0	0	0	0	0	0	0	0	0
NAN	8	0	1	0	0	0	3	0	0	0	0	0	0	0	0	0	0	0	0	0	0	0	0	0	0	0	0
ISO	2	2	1	0	3	5	1	2	0	0	0	0	0	0	0	0	0	0	0	0	0	0	0	0	0	0	0
DIA	1	0	0	0	1	0	0	0	1	0	0	0	2	1	0	0	0	0	0	0	0	0	0	0	0	0	0
SIM	59	34	25	16	19	18	8	6	1	3	0	12	0	0	0	1	0	0	0	0	0	0	0	0	0	0	0
PON	14	30	26	4	13	9	7	1	3	1	13	0	1	3	2	0	1	0	0	0	0	0	0	0	0	0	0
SEM	20	23	34	0	26	18	9	3	23	0	98	8	0	5	1	0	0	0	0	3	0	0	0	0	0	0	0
KIM	1	5	10	3	3	10	16	3	2	0	3	4	5	0	0	0	0	0	0	0	0	0	0	0	0	0	0
MOR	15	5	7	0	1	7	7	3	7	0	0	1	3	1	0	0	0	0	0	0	0	0	0	0	0	0	0
STE	11	0	2	0	2	3	10	0	8	0	0	1	0	3	0	0	0	0	0	0	0	0	0	0	0	0	0
HAN	13	7	10	11	4	5	7	7	0	1	9	6	0	3	3	2	0	2	0	1	3	0	0	1	0	0	0
CUC	5	4	3	0	5	8	16	0	9	0	5	0	15	9	11	2	4	0	0	0	0	0	0	0	0	0	0
MAM	4	5	3	3	6	9	11	1	8	0	1	2	11	3	6	1	0	8	0	0	2	0	0	2	0	0	0
DOT	12	9	2	0	17	31	10	0	12	0	4	1	22	2	4	0	0	9	3	0	0	0	0	0	0	0	0
GON	12	1	8	1	5	27	10	0	7	0	13	3	13	4	13	0	1	6	1	4	0	0	0	0	0	0	0
GRE	11	0	0	0	2	4	4	12	0	0	2	5	0	0	0	0	1	0	1	1	0	0	0	0	0	0	0
BRO	12	0	4	0	9	4	9	1	8	0	4	1	7	1	7	1	0	4	3	7	9	0	0	0	0	0	0
EOL	16	5	6	3	12	19	11	1	19	0	4	1	8	4	6	1	3	4	4	5	5	0	5	0	0	0	0
EMY	2	0	0	0	11	10	5	0	12	0	4	0	10	0	4	2	1	1	1	1	2	0	2	7	0	0	0
MAG	3	3	1	0	3	11	8	0	15	0	3	1	33	2	3	1	0	2	0	4	1	0	0	11	0	0	0
PIS	6	0	2	3	6	5	11	3	8	0	0	2	8	2	7	0	1	2	4	1	1	1	2	5	0	0	0

## Sheet: agpropmat
	MER	GAS	PIP	LEO	GOL	LAN	MAY	NAN	ISO	DIA	SIM	PON	SEM	KIM	MOR	STE	HAN	CUC	MAM	DOT	GON	GRE	BRO	EOL	EMY	MAG	PIS
MER	0	0.85	1	1	1	1	0	0	0	0	0.923077	1	0.944444	0	1	0	1	0	0	0.6	0.7	0	1	0.7	0	0	0
GAS	0.15	0	0.9375	0	1	0.666667	0.5	0	0	0	1	1	1	1	1	0	1	1	1	0.5	0	0	0	0	0	0	0
PIP	0	0.0625	0	1	1	1	0.5	0	0.5	0	1	1	1	1	1	1	1	1	0	0	1	0	1	1	0	1	1
LEO	0	0	0	0	1	0	0	0	0	0	1	1	0	0	0	0	1	0	1	0	0	0	0	0	0	0	0
GOL	0	0	0	0	0	1	0	0	0	0	0.785714	1	0.807692	0.5	0	0	0	1	1	1	1	0	1	1	1	0	1
LAN	0	0.333333	0	0	0	0	1	0	1	0	0.923077	0.6	0.705882	0.857143	0.625	1	1	1	1	1	1	0	1	1	1	0	0
MAY	0	0.5	0.5	0	0	0	0	0.5	0	0	1	1	1	1	0.5	1	1	1	0	1	1	1	1	0	1	0	0
NAN	0	0	0	0	0	0	0.5	0	0.5	0	1	0	1	1	1	0	1	0	1	0	0	1	1	0	0	0	1
ISO	1	0	0.5	0	1	0	0	0.5	0	0	0	1	1	1	0.75	1	0	0	1	1	1	0	1	1	1	0	1
DIA	0	0	0	0	0	0	0	0	0	0	0	1	0	0	0	0	0	0	0	0	0	0	0	0	0	0	0
SIM	0.0769231	0	0	0	0.214286	0.0769231	0	0	0	0	0	0.619048	0.89899	0	0	0	1	0	1	1	1	0	1	1	0	0	0
PON	0	0	0	0	0	0.4	0	0	0	0	0.380952	0	0.9	0.5	0	0	1	0	1	0	1	0	0	1	0	0	0
SEM	0.0555556	0	0	0	0.192308	0.294118	0	0	0	0	0.10101	0.1	0	0.5	0.5	0	0	0	1	0.466667	1	0	0	1	0	1	0
KIM	0	0	0	0	0.5	0.142857	0	0	0	1	1	0.5	0.5	0	0.5	1	0	1	1	1	1	0	1	1	0	0	1
MOR	0	0	0	0	1	0.375	0.5	0	0.25	0	0	1	0.5	0.5	0	0	1	1	1	1	1	0	1	1	1	1	1
STE	0	0	0	0	0	0	0	0	0	0	0	0	0	0	0	0	0	0	0	0	0	0	0	1	0	0	0
HAN	0	0	0	0	0	0	0	0	0	0	0	0	0	0	0	0	0	0	0	0	0	0	0	0.75	0	0	0
CUC	0	0	0	0	0	0	0	0	0	0	0	0	0	0	0	0	0	0	1	1	1	0	1	1	1	1	1
MAM	0	0	0	0	0	0	0	0	0	0	0	0	0	0	0	0	0	0	0	1	0.333333	1	1	0.8	0.5	0	1
DOT	0.4	0.5	0	0	0	0	0	0	0	0	0	0	0.533333	0	0	0	0	0	0	0	1	0	1	1	0	0	1
GON	0.3	0	0	0	0	0	0	0	0	0	0	0	0	0	0	0	1	0	0.666667	0	0	0	1	1	1	0	1
GRE	0	0	0	0	0	0	0	0	0	0	0	0	0	0	0	0	0	0	0	0	0	0	0	0	0	0	1
BRO	0	0	0	0	0	0	0	0	0	0	0	0	0	0	0	0	0	0	0	0	0	0	0	1	0.5	0	1
EOL	0.3	0	0	0	0	0	0	0	0	0	0	0	0	0	0	0	0.25	0	0.2	0	0	0	0	0	0.833333	0.7	1
EMY	0	0	0	0	0	0	0	0	0	0	0	0	0	0	0	0	0	0	0.5	0	0	0	0.5	0.166667	0	0.666667	0
MAG	0	0	0	0	0	0	0	0	0	0	0	0	0	0	0	0	0	0	0	0	0	0	0	0.3	0.333333	0	0
PIS	0	0	0	0	0	0	0	0	0	0	0	0	0	0	0	0	0	0	0	0	0	0	0	0	0	0	0

## Sheet: dompropmat
	MER	GAS	PIP	LEO	GOL	LAN	MAY	NAN	ISO	DIA	SIM	PON	SEM	KIM	MOR	STE	HAN	CUC	MAM	DOT	GON	GRE	BRO	EOL	EMY	MAG	PIS
MER	0	0.875	1	1	1	1	1	1	1	1	1	1	1	1	1	1	1	1	1	1	1	1	1	1	0	0	1
GAS	0.125	0	1	1	1	0.909091	1	1	1	1	1	1	0	1	1	1	1	1	1	1	1	0	0	1	0	1	0
PIP	0	0	0	0	0.833333	1	1	0.75	0.5	1	1	1	1	1	1	1	1	1	1	1	1	0	0	1	0	0	0
LEO	0	0	0	0	1	0	0	0	0	0	1	1	1	0	1	0	1	0	1	0	1	0	0	1	0	0	1
GOL	0	0	0.166667	0	0	1	0.25	0	1	1	1	1	0.785714	0.75	1	1	1	1	1	1	1	1	1	1	1	1	1
LAN	0	0.0909091	0	0	0	0	1	0	1	1	1	0.75	0.733333	1	1	1	0	1	1	1	1	1	1	1	1	1	1
MAY	0	0	0	0	0.75	0	0	0.714286	0.666667	0	1	1	0.857143	1	1	1	1	1	1	1	1	1	1	1	1	1	1
NAN	0	0	0.25	0	0	0	0.285714	0	0.666667	1	1	0	1	1	1	1	1	0	0	0	0	1	0	0	0	0	1
ISO	0	0	0.5	0	0	0	0.333333	0.333333	0	0	1	1	0.928571	1	1	1	0	1	1	1	1	0	1	1	1	1	1
DIA	0	0	0	0	0	0	0	0	0	0	0.5	0	0	0	0	0	0	0	1	0	0	0	0	0	0	0	0
SIM	0	0	0	0	0	0	0	0	0	0.5	0	0.111111	0.444444	1	0	0	0.75	1	1	1	1	1	1	1	1	1	1
PON	0	0	0	0	0	0.25	0	1	0	1	0.888889	0	0	0.333333	1	1	1	0	1	1	1	1	1	0	0	1	1
SEM	0	0	0	0	0.214286	0.266667	0.142857	0	0.0714286	1	0.555556	1	0	0.935484	1	0	0	1	1	1	1	1	1	1	1	1	1
KIM	0	0	0	0	0.25	0	0	0	0	1	0	0.666667	0.0645161	0	0.5	1	0	1	0	0	1	0	0	1	0	1	0
MOR	0	0	0	0	0	0	0	0	0	0	0	0	0	0.5	0	0	0	1	1	1	1	0	1	1	1	1	1
STE	0	0	0	0	0	0	0	0	0	1	1	0	0	0	0	0	1	1	0	0	0	0	0	0	1	1	0
HAN	0	0	0	0	0	0	0	0	0	0	0.25	0	0	0	0	0	0	1	0	0	0.5	1	0	0	1	0	1
CUC	0	0	0	0	0	0	0	0	0	0	0	0	0	0	0	0	0	0	1	1	1	0	0	1	0	1	1
MAM	0	0	0	0	0	0	0	0	0	0	0	0	0	0	0	0	0	0	0	0	0	0	0	0	0	0	0
DOT	0	0	0	0	0	0	0	0	0	0	0	0	0	0	0	0	1	0	0	0	1	0	1	1	1	1	0
GON	0	0	0	0	0	0	0	0	0	0	0	0	0	0	0	0	0.5	0	1	0	0	0	1	1	1	1	1
GRE	0	0	0	0	0	0	0	0	0	0	0	0	0	0	0	0	0	0	0	0	0	0	0	0	0	0	0
BRO	0	0	0	0	0	0	0	0	0	0	0	0	0	0	0	0	0	0	0	0	0	0	0	0	1	0	0
EOL	0	0	0	0	0	0	0	0	0	0	0	0	0	0	0	0	0	0	1	0	0	0	0	0	1	0.9	1
EMY	0	0	0	0	0	0	0	0	0	0	0	0	0	0	0	0	0	0	0	0	0	0	0	0	0	1	0
MAG	0	0	0	0	0	0	0	0	0	0	0	0	0	0	0	0	0	0	0	0	0	0	0	0.1	0	0	0
PIS	0	0	0	0	0	0	0	0	0	0	0	0	0	0	0	0	0	0	0	0	0	0	0	0	0	0	0

## Sheet: subpropmat
	MER	GAS	PIP	LEO	GOL	LAN	MAY	NAN	ISO	DIA	SIM	PON	SEM	KIM	MOR	STE	HAN	CUC	MAM	DOT	GON	GRE	BRO	EOL	EMY	MAG	PIS
MER	0	0	0	0	0	0	0	0	0	0	0	0	0	0	0	0	0	0	0	0	0	0	0	0	0	0	0
GAS	1	0	0	0	0	0	0	0	0	0	0	0	0	0	0	0	0	0	0	0	0	0	0	0	0	0	0
PIP	1	1	0	0	0	0	0	0	0	0	0	0	0	0	0	0	0	0	0	0	0	0	0	0	0	0	0
LEO	1	0	1	0	0	0	0	0	0	0	0	0	0	0	0	0	0	0	0	0	0	0	0	0	0	0	0
GOL	1	1	1	1	0	0	0.5	0	0.4	0	0.136364	0	0.037037	0	0	0	0	0	0	0	0	0	0	0	0	0	0
LAN	1	1	1	0	1	0	0	0	0	0	0	0	0	0	0	0	0	0	0	0	0	0	0	0	0	0	0
MAY	1	1	1	1	0.5	1	0	0.25	0	0	0	0	0.1	0	0	0	0	0	0	0	0	0	0	0	0	0	0
NAN	1	0	1	0	0	0	0.75	0	0	0	0	0	0	0	0	0	0	0	0	0	0	0	0	0	0	0	0
ISO	1	1	1	0	0.6	1	1	1	0	0	0	0	0	0	0	0	0	0	0	0	0	0	0	0	0	0	0
DIA	1	0	0	0	1	0	0	0	1	0	0	0	1	1	0	0	0	0	0	0	0	0	0	0	0	0	0
SIM	1	1	1	1	0.863636	1	1	1	1	1	0	0.48	0	0	0	1	0	0	0	0	0	0	0	0	0	0	0
PON	1	1	1	1	1	1	1	1	1	1	0.52	0	0.111111	0.428571	0.666667	0	0.142857	0	0	0	0	0	0	0	0	0	0
SEM	1	1	1	0	0.962963	1	0.9	1	1	0	1	0.888889	0	0.5	0.25	0	0	0	0	0.12	0	0	0	0	0	0	0
KIM	1	1	1	1	1	1	1	1	1	0	1	0.571429	0.5	0	0	0	0	0	0	0	0	0	0	0	0	0	0
MOR	1	1	1	0	1	1	1	1	1	0	0	0.333333	0.75	1	0	0	0	0	0	0	0	0	0	0	0	0	0
STE	1	0	1	0	1	1	1	0	1	0	0	1	0	1	0	0	0	0	0	0	0	0	0	0	0	0	0
HAN	1	1	1	1	1	1	1	1	0	1	1	0.857143	0	1	1	1	0	0.333333	0	1	0.75	0	0	0.25	0	0	0
CUC	1	1	1	0	1	1	1	0	1	0	1	0	1	1	1	1	0.666667	0	0	0	0	0	0	0	0	0	0
MAM	1	1	1	1	1	1	1	1	1	0	1	1	1	1	1	1	0	1	0	0	0.666667	0	0	0.333333	0	0	0
DOT	1	1	1	0	1	1	1	0	1	0	1	1	0.88	1	1	0	0	1	1	0	0	0	0	0	0	0	0
GON	1	1	1	1	1	1	1	0	1	0	1	1	1	1	1	0	0.25	1	0.333333	1	0	0	0	0	0	0	0
GRE	1	0	0	0	1	1	1	1	0	0	1	1	0	0	0	0	1	0	1	1	0	0	0	0	0	0	0
BRO	1	0	1	0	1	1	1	1	1	0	1	1	1	1	1	1	0	1	1	1	1	0	0	0	0	0	0
EOL	1	1	1	1	1	1	1	1	1	0	1	1	1	1	1	1	0.75	1	0.666667	1	1	0	1	0	0	0	0
EMY	1	0	0	0	1	1	1	0	1	0	1	0	1	0	1	1	1	1	1	1	1	0	1	1	0	0	0
MAG	1	1	1	0	1	1	1	0	1	0	1	1	1	1	1	1	0	1	0	1	1	0	0	1	0	0	0
PIS	1	0	1	1	1	1	1	1	1	0	0	1	1	1	1	0	1	1	1	1	1	1	1	1	0	0	0

## Sheet: rankdiffmat
	MER	GAS	PIP	LEO	GOL	LAN	MAY	NAN	ISO	DIA	SIM	PON	SEM	KIM	MOR	STE	HAN	CUC	MAM	DOT	GON	GRE	BRO	EOL	EMY	MAG	PIS
MER	0	1	2	3	4	5	6	7	8	9	10	11	12	13	14	15	16	17	18	19	20	21	22	23	24	25	26
GAS	-1	0	1	2	3	4	5	6	7	8	9	10	11	12	13	14	15	16	17	18	19	20	21	22	23	24	25
PIP	-2	-1	0	1	2	3	4	5	6	7	8	9	10	11	12	13	14	15	16	17	18	19	20	21	22	23	24
LEO	-3	-2	-1	0	1	2	3	4	5	6	7	8	9	10	11	12	13	14	15	16	17	18	19	20	21	22	23
GOL	-4	-3	-2	-1	0	1	2	3	4	5	6	7	8	9	10	11	12	13	14	15	16	17	18	19	20	21	22
LAN	-5	-4	-3	-2	-1	0	1	2	3	4	5	6	7	8	9	10	11	12	13	14	15	16	17	18	19	20	21
MAY	-6	-5	-4	-3	-2	-1	0	1	2	3	4	5	6	7	8	9	10	11	12	13	14	15	16	17	18	19	20
NAN	-7	-6	-5	-4	-3	-2	-1	0	1	2	3	4	5	6	7	8	9	10	11	12	13	14	15	16	17	18	19
ISO	-8	-7	-6	-5	-4	-3	-2	-1	0	1	2	3	4	5	6	7	8	9	10	11	12	13	14	15	16	17	18
DIA	-9	-8	-7	-6	-5	-4	-3	-2	-1	0	1	2	3	4	5	6	7	8	9	10	11	12	13	14	15	16	17
SIM	-10	-9	-8	-7	-6	-5	-4	-3	-2	-1	0	1	2	3	4	5	6	7	8	9	10	11	12	13	14	15	16
PON	-11	-10	-9	-8	-7	-6	-5	-4	-3	-2	-1	0	1	2	3	4	5	6	7	8	9	10	11	12	13	14	15
SEM	-12	-11	-10	-9	-8	-7	-6	-5	-4	-3	-2	-1	0	1	2	3	4	5	6	7	8	9	10	11	12	13	14
KIM	-13	-12	-11	-10	-9	-8	-7	-6	-5	-4	-3	-2	-1	0	1	2	3	4	5	6	7	8	9	10	11	12	13
MOR	-14	-13	-12	-11	-10	-9	-8	-7	-6	-5	-4	-3	-2	-1	0	1	2	3	4	5	6	7	8	9	10	11	12
STE	-15	-14	-13	-12	-11	-10	-9	-8	-7	-6	-5	-4	-3	-2	-1	0	1	2	3	4	5	6	7	8	9	10	11
HAN	-16	-15	-14	-13	-12	-11	-10	-9	-8	-7	-6	-5	-4	-3	-2	-1	0	1	2	3	4	5	6	7	8	9	10
CUC	-17	-16	-15	-14	-13	-12	-11	-10	-9	-8	-7	-6	-5	-4	-3	-2	-1	0	1	2	3	4	5	6	7	8	9
MAM	-18	-17	-16	-15	-14	-13	-12	-11	-10	-9	-8	-7	-6	-5	-4	-3	-2	-1	0	1	2	3	4	5	6	7	8
DOT	-19	-18	-17	-16	-15	-14	-13	-12	-11	-10	-9	-8	-7	-6	-5	-4	-3	-2	-1	0	1	2	3	4	5	6	7
GON	-20	-19	-18	-17	-16	-15	-14	-13	-12	-11	-10	-9	-8	-7	-6	-5	-4	-3	-2	-1	0	1	2	3	4	5	6
GRE	-21	-20	-19	-18	-17	-16	-15	-14	-13	-12	-11	-10	-9	-8	-7	-6	-5	-4	-3	-2	-1	0	1	2	3	4	5
BRO	-22	-21	-20	-19	-18	-17	-16	-15	-14	-13	-12	-11	-10	-9	-8	-7	-6	-5	-4	-3	-2	-1	0	1	2	3	4
EOL	-23	-22	-21	-20	-19	-18	-17	-16	-15	-14	-13	-12	-11	-10	-9	-8	-7	-6	-5	-4	-3	-2	-1	0	1	2	3
EMY	-24	-23	-22	-21	-20	-19	-18	-17	-16	-15	-14	-13	-12	-11	-10	-9	-8	-7	-6	-5	-4	-3	-2	-1	0	1	2
MAG	-25	-24	-23	-22	-21	-20	-19	-18	-17	-16	-15	-14	-13	-12	-11	-10	-9	-8	-7	-6	-5	-4	-3	-2	-1	0	1
PIS	-26	-25	-24	-23	-22	-21	-20	-19	-18	-17	-16	-15	-14	-13	-12	-11	-10	-9	-8	-7	-6	-5	-4	-3	-2	-1	0
